# Supplementary material for: The Copper-microRNA Pathway Is Integrated with Developmental and Environmental Stress Responses in Arabidopsis thaliana
Source: Int J Mol Sci. 2021 Sep 2;22(17):9547. doi: 10.3390/ijms22179547 (PMC8430956; doi:10.3390/ijms22179547)
Supplement: Supplementary file 1 [file ijms-22-09547-s001.zip]

Archive with 1 entries (1 files):
- ijms-1327341-supplementary.pdf
